# Supplementary material for: Genetic Diversity and Conservation of Bomarea ovallei (Phil.) Ravenna: Microsatellite Markers Reveal Population Vulnerability in the Atacama Desert
Source: Plants (Basel). 2025 May 14;14(10):1468. doi: 10.3390/plants14101468 (PMC12115073; doi:10.3390/plants14101468)
Supplement: Supplementary file 1 [file plants-14-01468-s001.zip]

Archive with 1 entries (1 files):
- plants-3564977-supplementary.pdf
